# Supplementary material for: A High-Quality Phased Genome Assembly of Stinging Nettle (Urtica dioica ssp. dioica)
Source: Plants (Basel). 2025 Jan 3;14(1):124. doi: 10.3390/plants14010124 (PMC11722821; doi:10.3390/plants14010124)
Supplement: Supplementary file 1 [file plants-14-00124-s001.zip]

Archive with 3 entries (3 files):
- Hirabayashi 2024 Supplementary Tables resubmission.xlsx
- Hirabayashi Nettle Genome Supplemental material Hi-C Protocol.pdf
- Hirabayashi Nettle Genome Supplementary Figures resubmission.pdf
